# Supplementary material for: Eletrophilic Chemistry of Tranilast Is Involved in Its Anti-Colitic Activity via Nrf2-HO-1 Pathway Activation
Source: Pharmaceuticals (Basel). 2021 Oct 28;14(11):1092. doi: 10.3390/ph14111092 (PMC8623426; doi:10.3390/ph14111092)
Supplement: Supplementary file 1 [file pharmaceuticals-14-01092-s001.zip]

Archive with 1 entries (1 files):
- pharmaceuticals-1405462-supplementary.pdf
